# Supplementary material for: A computational model to predict bone metastasis in breast cancer by integrating the dysregulated pathways
Source: BMC Cancer. 2014 Aug 27;14:618. doi: 10.1186/1471-2407-14-618 (PMC4161863; doi:10.1186/1471-2407-14-618)
Supplement: Supplementary file 2 — Additional file 2: Table S4: (Functional clusters of dysregulated genes in the metastasis process to bone). This file describes the functional clusters of dysregulated genes involved in the bone metastasis process. (XLSX 46 KB) [file 12885_2014_4814_MOESM2_ESM.xlsx]

## Sheet: BONE_DAVID_cluster
Annotation Cluster 1	Enrichment Score: 3.8803178739646564
Category	Term	Count	%	PValue	Genes	List Total	Pop Hits	Pop Total	Fold Enrichment	Bonferroni	Benjamini	FDR
GOTERM_BP_FAT	GO:0030097~hemopoiesis	10	28.5714	4.61117e-09	7042, 1021, 355, 7422, 10892, 2322, 3932, 3575, 5788, 3717	35	236	13528	16.3777	4.78178e-06	4.78178e-06	7.31926e-06
GOTERM_BP_FAT	GO:0002684~positive regulation of immune system process	10	28.5714	4.96482e-09	7042, 3570, 7422, 22914, 3561, 10892, 3932, 3575, 5788, 3383	35	238	13528	16.2401	5.1485e-06	2.57425e-06	7.88059e-06
GOTERM_BP_FAT	GO:0050865~regulation of cell activation	9	25.7143	9.10566e-09	355, 22914, 3561, 10892, 2322, 3932, 3575, 5788, 3717	35	175	13528	19.8779	9.44252e-06	3.14752e-06	1.44533e-05
GOTERM_BP_FAT	GO:0048534~hemopoietic or lymphoid organ development	10	28.5714	1.07412e-08	7042, 1021, 355, 7422, 10892, 2322, 3932, 3575, 5788, 3717	35	260	13528	14.8659	1.11386e-05	2.78465e-06	1.70494e-05
GOTERM_BP_FAT	GO:0002520~immune system development	10	28.5714	1.80431e-08	7042, 1021, 355, 7422, 10892, 2322, 3932, 3575, 5788, 3717	35	276	13528	14.0041	1.87105e-05	3.74213e-06	2.86396e-05
GOTERM_BP_FAT	GO:0042110~T cell activation	8	22.8571	2.24462e-08	355, 10892, 2322, 917, 3932, 3575, 5788, 3383	35	126	13528	24.5406	2.32765e-05	3.87945e-06	3.56286e-05
GOTERM_BP_FAT	GO:0046649~lymphocyte activation	9	25.7143	2.49155e-08	355, 22914, 10892, 2322, 917, 3932, 3575, 5788, 3383	35	199	13528	17.4805	2.5837e-05	3.69104e-06	3.9548e-05
GOTERM_BP_FAT	GO:0051249~regulation of lymphocyte activation	8	22.8571	6.8345e-08	355, 22914, 3561, 10892, 2322, 3932, 3575, 5788	35	148	13528	20.8927	7.08712e-05	8.85918e-06	0.000108483
GOTERM_BP_FAT	GO:0045321~leukocyte activation	9	25.7143	1.13508e-07	355, 22914, 10892, 2322, 917, 3932, 3575, 5788, 3383	35	242	13528	14.3745	0.000117701	1.30786e-05	0.00018017
GOTERM_BP_FAT	GO:0002694~regulation of leukocyte activation	8	22.8571	1.5023e-07	355, 22914, 3561, 10892, 2322, 3932, 3575, 5788	35	166	13528	18.6272	0.000155777	1.55787e-05	0.000238458
GOTERM_BP_FAT	GO:0050867~positive regulation of cell activation	7	20	2.97101e-07	22914, 3561, 10892, 3932, 3575, 5788, 3717	35	111	13528	24.3748	0.000308047	2.80082e-05	0.000471584
GOTERM_BP_FAT	GO:0001775~cell activation	9	25.7143	4.18577e-07	355, 22914, 10892, 2322, 917, 3932, 3575, 5788, 3383	35	287	13528	12.1207	0.00043397	3.61714e-05	0.0006644
GOTERM_BP_FAT	GO:0050870~positive regulation of T cell activation	6	17.1429	1.20001e-06	22914, 3561, 10892, 3932, 3575, 5788	35	76	13528	30.5143	0.00124363	8.88823e-05	0.00190474
GOTERM_BP_FAT	GO:0051251~positive regulation of lymphocyte activation	6	17.1429	4.03154e-06	22914, 3561, 10892, 3932, 3575, 5788	35	97	13528	23.9081	0.00417199	0.000278676	0.00639902
GOTERM_BP_FAT	GO:0030098~lymphocyte differentiation	6	17.1429	5.41779e-06	355, 10892, 2322, 3932, 3575, 5788	35	103	13528	22.5154	0.00560251	0.00035108	0.00859924
GOTERM_BP_FAT	GO:0002696~positive regulation of leukocyte activation	6	17.1429	6.23823e-06	22914, 3561, 10892, 3932, 3575, 5788	35	106	13528	21.8782	0.00644818	0.000359328	0.00990139
GOTERM_BP_FAT	GO:0050863~regulation of T cell activation	6	17.1429	1.01127e-05	22914, 3561, 10892, 3932, 3575, 5788	35	117	13528	19.8212	0.0104321	0.000499251	0.0160505
GOTERM_BP_FAT	GO:0002521~leukocyte differentiation	6	17.1429	1.75174e-05	355, 10892, 2322, 3932, 3575, 5788	35	131	13528	17.7029	0.0180017	0.000756618	0.0278015
GOTERM_BP_FAT	GO:0045619~regulation of lymphocyte differentiation	5	14.2857	1.78349e-05	355, 3561, 2322, 3575, 5788	35	63	13528	30.6757	0.018325	0.000739524	0.0283053
GOTERM_BP_FAT	GO:0030217~T cell differentiation	5	14.2857	2.01995e-05	355, 2322, 3932, 3575, 5788	35	65	13528	29.7319	0.0207292	0.000775518	0.0320576
GOTERM_BP_FAT	GO:0048584~positive regulation of response to stimulus	7	20	2.36287e-05	7042, 3570, 7422, 22914, 10892, 5788, 3717	35	236	13528	11.4644	0.0242055	0.000874735	0.037499
GOTERM_BP_FAT	GO:0001910~regulation of leukocyte mediated cytotoxicity	4	11.4286	3.21246e-05	22914, 3575, 5788, 3383	35	25	13528	61.8423	0.0327649	0.00107406	0.0509787
GOTERM_BP_FAT	GO:0031341~regulation of cell killing	4	11.4286	4.55213e-05	22914, 3575, 5788, 3383	35	28	13528	55.2163	0.0461097	0.00142948	0.0722309
GOTERM_BP_FAT	GO:0002683~negative regulation of immune system process	5	14.2857	5.3102e-05	7042, 355, 2322, 3575, 5788	35	83	13528	23.284	0.0535794	0.00161834	0.0842548
GOTERM_BP_FAT	GO:0009967~positive regulation of signal transduction	7	20	8.2164e-05	7042, 3570, 7422, 10892, 3932, 5788, 3717	35	295	13528	9.17153	0.0816784	0.00207608	0.130338
GOTERM_BP_FAT	GO:0002697~regulation of immune effector process	5	14.2857	0.000114277	22914, 10892, 3575, 5788, 3383	35	101	13528	19.1344	0.111759	0.00268983	0.181236
GOTERM_BP_FAT	GO:0042981~regulation of apoptosis	10	28.5714	0.000120534	7042, 3570, 355, 7422, 10892, 917, 6256, 3932, 5788, 3717	35	804	13528	4.80739	0.117504	0.00277396	0.191151
GOTERM_BP_FAT	GO:0043067~regulation of programmed cell death	10	28.5714	0.000130013	7042, 3570, 355, 7422, 10892, 917, 6256, 3932, 5788, 3717	35	812	13528	4.76003	0.126138	0.00292685	0.206169
GOTERM_BP_FAT	GO:0010941~regulation of cell death	10	28.5714	0.000133726	7042, 3570, 355, 7422, 10892, 917, 6256, 3932, 5788, 3717	35	815	13528	4.74251	0.129496	0.00294636	0.212051
GOTERM_BP_FAT	GO:0010647~positive regulation of cell communication	7	20	0.000149556	7042, 3570, 7422, 10892, 3932, 5788, 3717	35	329	13528	8.22371	0.143671	0.00322606	0.237124
GOTERM_BP_FAT	GO:0050864~regulation of B cell activation	4	11.4286	0.000278167	355, 3561, 2322, 5788	35	51	13528	30.3148	0.250612	0.0052317	0.440618
GOTERM_BP_FAT	GO:0002706~regulation of lymphocyte mediated immunity	4	11.4286	0.000329615	22914, 10892, 3575, 5788	35	54	13528	28.6307	0.289557	0.00568158	0.521912
GOTERM_BP_FAT	GO:0002252~immune effector process	5	14.2857	0.000338973	3570, 355, 3575, 5788, 3383	35	134	13528	14.4222	0.296421	0.00565451	0.536693
GOTERM_BP_FAT	GO:0050854~regulation of antigen receptor-mediated signaling pathway	3	8.57143	0.000398337	10892, 3932, 5788	35	12	13528	96.6286	0.338442	0.0064348	0.630406
GOTERM_BP_FAT	GO:0002703~regulation of leukocyte mediated immunity	4	11.4286	0.000472555	22914, 10892, 3575, 5788	35	61	13528	25.3452	0.387469	0.00751249	0.74745
GOTERM_BP_FAT	GO:0045577~regulation of B cell differentiation	3	8.57143	0.000719699	3561, 2322, 5788	35	16	13528	72.4714	0.526023	0.00977554	1.13627
GOTERM_BP_FAT	GO:0010740~positive regulation of protein kinase cascade	5	14.2857	0.000778249	7042, 3570, 10892, 5788, 3717	35	167	13528	11.5723	0.553965	0.0102974	1.22818
GOTERM_BP_FAT	GO:0002709~regulation of T cell mediated immunity	3	8.57143	0.00124959	10892, 3575, 5788	35	21	13528	55.2163	0.726551	0.0151388	1.96514
GOTERM_BP_FAT	GO:0043085~positive regulation of catalytic activity	7	20	0.00168333	7042, 112, 10892, 894, 3932, 5788, 3717	35	520	13528	5.20308	0.825718	0.0192248	2.63874
GOTERM_BP_FAT	GO:0002377~immunoglobulin production	3	8.57143	0.00255205	355, 3575, 5788	35	30	13528	38.6514	0.929339	0.0269484	3.97486
GOTERM_BP_FAT	GO:0002440~production of molecular mediator of immune response	3	8.57143	0.00272377	355, 3575, 5788	35	31	13528	37.4046	0.940893	0.0278878	4.23693
GOTERM_BP_FAT	GO:0045582~positive regulation of T cell differentiation	3	8.57143	0.00290079	3561, 3575, 5788	35	32	13528	36.2357	0.950831	0.0288239	4.50639
GOTERM_BP_FAT	GO:0002705~positive regulation of leukocyte mediated immunity	3	8.57143	0.00327064	22914, 10892, 5788	35	34	13528	34.1042	0.966534	0.0315411	5.06707
GOTERM_BP_FAT	GO:0002708~positive regulation of lymphocyte mediated immunity	3	8.57143	0.00327064	22914, 10892, 5788	35	34	13528	34.1042	0.966534	0.0315411	5.06707
GOTERM_BP_FAT	GO:0010627~regulation of protein kinase cascade	5	14.2857	0.00336679	7042, 3570, 10892, 5788, 3717	35	249	13528	7.76133	0.96972	0.0321563	5.21233
GOTERM_BP_FAT	GO:0045621~positive regulation of lymphocyte differentiation	3	8.57143	0.00346342	3561, 3575, 5788	35	35	13528	33.1298	0.972616	0.0327642	5.35809
GOTERM_BP_FAT	GO:0043065~positive regulation of apoptosis	6	17.1429	0.00412186	7042, 355, 6256, 3932, 5788, 3717	35	430	13528	5.39322	0.986202	0.0378524	6.34581
GOTERM_BP_FAT	GO:0043068~positive regulation of programmed cell death	6	17.1429	0.00424546	7042, 355, 6256, 3932, 5788, 3717	35	433	13528	5.35586	0.987868	0.0386263	6.53014
GOTERM_BP_FAT	GO:0002429~immune response-activating cell surface receptor signaling pathway	3	8.57143	0.00428625	22914, 10892, 5788	35	39	13528	29.7319	0.988373	0.0386526	6.59089
GOTERM_BP_FAT	GO:0010942~positive regulation of cell death	6	17.1429	0.00432933	7042, 355, 6256, 3932, 5788, 3717	35	435	13528	5.33123	0.988883	0.0386985	6.65502
GOTERM_BP_FAT	GO:0010604~positive regulation of macromolecule metabolic process	8	22.8571	0.00476342	7042, 3570, 1869, 7422, 894, 6256, 5788, 3717	35	857	13528	3.60807	0.992927	0.0414372	7.29889
GOTERM_BP_FAT	GO:0002768~immune response-regulating cell surface receptor signaling pathway	3	8.57143	0.00495698	22914, 10892, 5788	35	42	13528	27.6082	0.994219	0.0420341	7.58465
GOTERM_BP_FAT	GO:0046651~lymphocyte proliferation	3	8.57143	0.00495698	10892, 3575, 5788	35	42	13528	27.6082	0.994219	0.0420341	7.58465
GOTERM_BP_FAT	GO:0032943~mononuclear cell proliferation	3	8.57143	0.00542928	10892, 3575, 5788	35	44	13528	26.3532	0.996467	0.0455853	8.27847
GOTERM_BP_FAT	GO:0002699~positive regulation of immune effector process	3	8.57143	0.00542928	22914, 10892, 5788	35	44	13528	26.3532	0.996467	0.0455853	8.27847
GOTERM_BP_FAT	GO:0070661~leukocyte proliferation	3	8.57143	0.00542928	10892, 3575, 5788	35	44	13528	26.3532	0.996467	0.0455853	8.27847
GOTERM_BP_FAT	GO:0050778~positive regulation of immune response	4	11.4286	0.00565968	7042, 22914, 10892, 5788	35	145	13528	10.6625	0.997221	0.0470986	8.61515
GOTERM_BP_FAT	GO:0045580~regulation of T cell differentiation	3	8.57143	0.00723759	3561, 3575, 5788	35	51	13528	22.7361	0.999465	0.0580312	10.89
GOTERM_BP_FAT	GO:0002757~immune response-activating signal transduction	3	8.57143	0.0075153	22914, 10892, 5788	35	52	13528	22.2989	0.9996	0.0597381	11.2849
GOTERM_BP_FAT	GO:0002822~regulation of adaptive immune response based on somatic recombination of immune receptors built from immunoglobulin superfamily domains	3	8.57143	0.00837699	10892, 3575, 5788	35	55	13528	21.0826	0.999837	0.0653884	12.4996
GOTERM_BP_FAT	GO:0002819~regulation of adaptive immune response	3	8.57143	0.00867365	10892, 3575, 5788	35	56	13528	20.7061	0.999881	0.0671313	12.9142
GOTERM_BP_FAT	GO:0002764~immune response-regulating signal transduction	3	8.57143	0.00867365	22914, 10892, 5788	35	56	13528	20.7061	0.999881	0.0671313	12.9142
GOTERM_BP_FAT	GO:0042113~B cell activation	3	8.57143	0.0155576	10892, 3575, 5788	35	76	13528	15.2571	1	0.108195	22.033
GOTERM_BP_FAT	GO:0002253~activation of immune response	3	8.57143	0.0232	22914, 10892, 5788	35	94	13528	12.3356	1	0.148882	31.1052
GOTERM_BP_FAT	GO:0006917~induction of apoptosis	3	8.57143	0.191769	355, 3932, 3717	35	320	13528	3.62357	1	0.677686	96.5934
GOTERM_BP_FAT	GO:0012502~induction of programmed cell death	3	8.57143	0.192682	355, 3932, 3717	35	321	13528	3.61228	1	0.677753	96.654
GOTERM_BP_FAT	GO:0051336~regulation of hydrolase activity	3	8.57143	0.207376	7042, 3932, 3717	35	337	13528	3.44078	1	0.700317	97.5002
Annotation Cluster 2	Enrichment Score: 3.3310819939112326
Category	Term	Count	%	PValue	Genes	List Total	Pop Hits	Pop Total	Fold Enrichment	Bonferroni	Benjamini	FDR
GOTERM_BP_FAT	GO:0008219~cell death	9	25.7143	0.000323905	7042, 355, 1869, 3002, 3932, 4982, 1870, 3717, 9700	35	719	13528	4.83815	0.285337	0.00577539	0.512893
GOTERM_BP_FAT	GO:0016265~death	9	25.7143	0.000339456	7042, 355, 1869, 3002, 3932, 4982, 1870, 3717, 9700	35	724	13528	4.80474	0.296773	0.00557292	0.537456
GOTERM_BP_FAT	GO:0006915~apoptosis	8	22.8571	0.000628138	355, 1869, 3002, 3932, 4982, 1870, 3717, 9700	35	602	13528	5.1364	0.47878	0.00926515	0.992391
GOTERM_BP_FAT	GO:0012501~programmed cell death	8	22.8571	0.000686145	355, 1869, 3002, 3932, 4982, 1870, 3717, 9700	35	611	13528	5.06074	0.509228	0.00944546	1.08357
Annotation Cluster 3	Enrichment Score: 3.2471251410418027
Category	Term	Count	%	PValue	Genes	List Total	Pop Hits	Pop Total	Fold Enrichment	Bonferroni	Benjamini	FDR
GOTERM_BP_FAT	GO:0006874~cellular calcium ion homeostasis	7	20	5.54167e-06	1235, 6363, 6375, 5579, 3932, 5788, 3717	35	183	13528	14.7847	0.00573024	0.000337986	0.00879585
GOTERM_BP_FAT	GO:0055074~calcium ion homeostasis	7	20	6.471e-06	1235, 6363, 6375, 5579, 3932, 5788, 3717	35	188	13528	14.3915	0.00668798	0.000353119	0.0102708
GOTERM_BP_FAT	GO:0006875~cellular metal ion homeostasis	7	20	8.21865e-06	1235, 6363, 6375, 5579, 3932, 5788, 3717	35	196	13528	13.8041	0.00848656	0.000426048	0.0130446
GOTERM_BP_FAT	GO:0055065~metal ion homeostasis	7	20	1.06242e-05	1235, 6363, 6375, 5579, 3932, 5788, 3717	35	205	13528	13.198	0.0109569	0.000500662	0.0168623
GOTERM_BP_FAT	GO:0030005~cellular di-, tri-valent inorganic cation homeostasis	7	20	1.89669e-05	1235, 6363, 6375, 5579, 3932, 5788, 3717	35	227	13528	11.9189	0.0194766	0.000756207	0.0301016
GOTERM_BP_FAT	GO:0055066~di-, tri-valent inorganic cation homeostasis	7	20	2.53735e-05	1235, 6363, 6375, 5579, 3932, 5788, 3717	35	239	13528	11.3205	0.0259694	0.00090692	0.0402674
GOTERM_BP_FAT	GO:0030003~cellular cation homeostasis	7	20	3.5726e-05	1235, 6363, 6375, 5579, 3932, 5788, 3717	35	254	13528	10.652	0.0363707	0.0011571	0.0566924
GOTERM_BP_FAT	GO:0055080~cation homeostasis	7	20	6.92206e-05	1235, 6363, 6375, 5579, 3932, 5788, 3717	35	286	13528	9.46014	0.0692683	0.00193823	0.109816
GOTERM_BP_FAT	GO:0042592~homeostatic process	10	28.5714	7.12819e-05	355, 1235, 6363, 6375, 7422, 5579, 3932, 3575, 5788, 3717	35	751	13528	5.14666	0.0712558	0.00189364	0.113085
GOTERM_BP_FAT	GO:0048878~chemical homeostasis	8	22.8571	0.000235911	1235, 6363, 6375, 7422, 5579, 3932, 5788, 3717	35	512	13528	6.03929	0.217036	0.00469412	0.373802
GOTERM_BP_FAT	GO:0006873~cellular ion homeostasis	7	20	0.000299401	1235, 6363, 6375, 5579, 3932, 5788, 3717	35	374	13528	7.23422	0.266938	0.00552975	0.474179
GOTERM_BP_FAT	GO:0055082~cellular chemical homeostasis	7	20	0.000326086	1235, 6363, 6375, 5579, 3932, 5788, 3717	35	380	13528	7.12	0.286952	0.00571592	0.516339
GOTERM_BP_FAT	GO:0050801~ion homeostasis	7	20	0.00048263	1235, 6363, 6375, 5579, 3932, 5788, 3717	35	409	13528	6.61516	0.393838	0.00755628	0.763329
GOTERM_BP_FAT	GO:0019725~cellular homeostasis	7	20	0.000957482	1235, 6363, 6375, 5579, 3932, 5788, 3717	35	466	13528	5.80601	0.629679	0.0121891	1.50903
GOTERM_BP_FAT	GO:0007204~elevation of cytosolic calcium ion concentration	4	11.4286	0.0026057	1235, 3932, 5788, 3717	35	110	13528	14.0551	0.933173	0.0269596	4.05681
GOTERM_BP_FAT	GO:0051480~cytosolic calcium ion homeostasis	4	11.4286	0.00317885	1235, 3932, 5788, 3717	35	118	13528	13.1022	0.96318	0.0309557	4.9282
GOTERM_BP_FAT	GO:0006816~calcium ion transport	3	8.57143	0.0493225	5579, 3932, 5788	35	142	13528	8.16579	1	0.270922	55.1952
GOTERM_BP_FAT	GO:0015674~di-, tri-valent inorganic cation transport	3	8.57143	0.0719996	5579, 3932, 5788	35	176	13528	6.58831	1	0.359389	69.4581
GOTERM_BP_FAT	GO:0030001~metal ion transport	3	8.57143	0.327138	5579, 3932, 5788	35	465	13528	2.49364	1	0.857338	99.8144
GOTERM_BP_FAT	GO:0006812~cation transport	3	8.57143	0.407621	5579, 3932, 5788	35	553	13528	2.09682	1	0.918097	99.9754
GOTERM_BP_FAT	GO:0006811~ion transport	3	8.57143	0.582711	5579, 3932, 5788	35	768	13528	1.50982	1	0.981548	99.9999
Annotation Cluster 4	Enrichment Score: 3.0375017936295623
Category	Term	Count	%	PValue	Genes	List Total	Pop Hits	Pop Total	Fold Enrichment	Bonferroni	Benjamini	FDR
GOTERM_BP_FAT	GO:0006468~protein amino acid phosphorylation	9	25.7143	0.000194106	7042, 1021, 5579, 2322, 3702, 3932, 5613, 5788, 3717	35	667	13528	5.21534	0.182339	0.00401806	0.307658
GOTERM_BP_FAT	GO:0016310~phosphorylation	9	25.7143	0.000662086	7042, 1021, 5579, 2322, 3702, 3932, 5613, 5788, 3717	35	800	13528	4.34829	0.496822	0.00949369	1.04576
GOTERM_BP_FAT	GO:0006796~phosphate metabolic process	9	25.7143	0.00234703	7042, 1021, 5579, 2322, 3702, 3932, 5613, 5788, 3717	35	973	13528	3.57516	0.912554	0.0250632	3.6611
GOTERM_BP_FAT	GO:0006793~phosphorus metabolic process	9	25.7143	0.00234703	7042, 1021, 5579, 2322, 3702, 3932, 5613, 5788, 3717	35	973	13528	3.57516	0.912554	0.0250632	3.6611
Annotation Cluster 5	Enrichment Score: 2.5393305768014067
Category	Term	Count	%	PValue	Genes	List Total	Pop Hits	Pop Total	Fold Enrichment	Bonferroni	Benjamini	FDR
GOTERM_BP_FAT	GO:0048584~positive regulation of response to stimulus	7	20	2.36287e-05	7042, 3570, 7422, 22914, 10892, 5788, 3717	35	236	13528	11.4644	0.0242055	0.000874735	0.037499
GOTERM_BP_FAT	GO:0008284~positive regulation of cell proliferation	8	22.8571	6.28401e-05	7042, 3570, 1021, 7422, 894, 2322, 5788, 3717	35	414	13528	7.46888	0.0630892	0.00180856	0.0996987
GOTERM_BP_FAT	GO:0009967~positive regulation of signal transduction	7	20	8.2164e-05	7042, 3570, 7422, 10892, 3932, 5788, 3717	35	295	13528	9.17153	0.0816784	0.00207608	0.130338
GOTERM_BP_FAT	GO:0010647~positive regulation of cell communication	7	20	0.000149556	7042, 3570, 7422, 10892, 3932, 5788, 3717	35	329	13528	8.22371	0.143671	0.00322606	0.237124
GOTERM_BP_FAT	GO:0045860~positive regulation of protein kinase activity	6	17.1429	0.000219271	7042, 112, 10892, 894, 5788, 3717	35	223	13528	10.3995	0.203405	0.00444908	0.34748
GOTERM_BP_FAT	GO:0045597~positive regulation of cell differentiation	6	17.1429	0.000248017	7042, 3570, 3561, 3575, 5788, 3717	35	229	13528	10.127	0.226807	0.00484156	0.39295
GOTERM_BP_FAT	GO:0033674~positive regulation of kinase activity	6	17.1429	0.000258211	7042, 112, 10892, 894, 5788, 3717	35	231	13528	10.0393	0.234939	0.00494697	0.409068
GOTERM_BP_FAT	GO:0051347~positive regulation of transferase activity	6	17.1429	0.000308091	7042, 112, 10892, 894, 5788, 3717	35	240	13528	9.66286	0.273517	0.00559027	0.48791
GOTERM_BP_FAT	GO:0010033~response to organic substance	9	25.7143	0.000330053	7042, 3570, 355, 112, 10892, 894, 6256, 4982, 3717	35	721	13528	4.82473	0.28988	0.00559612	0.522606
GOTERM_BP_FAT	GO:0044093~positive regulation of molecular function	8	22.8571	0.000534742	7042, 112, 10892, 894, 3932, 5788, 3383, 3717	35	586	13528	5.27665	0.425742	0.00824457	0.845422
GOTERM_BP_FAT	GO:0051094~positive regulation of developmental process	6	17.1429	0.000603624	7042, 3570, 3561, 3575, 5788, 3717	35	278	13528	8.34203	0.465352	0.00903355	0.953836
GOTERM_BP_FAT	GO:0010740~positive regulation of protein kinase cascade	5	14.2857	0.000778249	7042, 3570, 10892, 5788, 3717	35	167	13528	11.5723	0.553965	0.0102974	1.22818
GOTERM_BP_FAT	GO:0042325~regulation of phosphorylation	7	20	0.000957482	7042, 3570, 112, 10892, 894, 5788, 3717	35	466	13528	5.80601	0.629679	0.0121891	1.50903
GOTERM_BP_FAT	GO:0001817~regulation of cytokine production	5	14.2857	0.00105056	7042, 3570, 22914, 10892, 3717	35	181	13528	10.6772	0.663785	0.0132048	1.65457
GOTERM_BP_FAT	GO:0019220~regulation of phosphate metabolic process	7	20	0.0011776	7042, 3570, 112, 10892, 894, 5788, 3717	35	485	13528	5.57856	0.705329	0.0144411	1.85291
GOTERM_BP_FAT	GO:0051174~regulation of phosphorus metabolic process	7	20	0.0011776	7042, 3570, 112, 10892, 894, 5788, 3717	35	485	13528	5.57856	0.705329	0.0144411	1.85291
GOTERM_BP_FAT	GO:0045859~regulation of protein kinase activity	6	17.1429	0.00158684	7042, 112, 10892, 894, 5788, 3717	35	345	13528	6.72199	0.807345	0.0183339	2.48926
GOTERM_BP_FAT	GO:0043085~positive regulation of catalytic activity	7	20	0.00168333	7042, 112, 10892, 894, 3932, 5788, 3717	35	520	13528	5.20308	0.825718	0.0192248	2.63874
GOTERM_BP_FAT	GO:0050777~negative regulation of immune response	3	8.57143	0.00177393	7042, 3575, 5788	35	25	13528	46.3817	0.841373	0.0200297	2.7789
GOTERM_BP_FAT	GO:0043549~regulation of kinase activity	6	17.1429	0.00184442	7042, 112, 10892, 894, 5788, 3717	35	357	13528	6.49604	0.852574	0.020594	2.88781
GOTERM_BP_FAT	GO:0051338~regulation of transferase activity	6	17.1429	0.00220824	7042, 112, 10892, 894, 5788, 3717	35	372	13528	6.2341	0.898984	0.0238425	3.44814
GOTERM_BP_FAT	GO:0032147~activation of protein kinase activity	4	11.4286	0.00288346	7042, 112, 10892, 3717	35	114	13528	13.5619	0.949937	0.0289308	4.48003
GOTERM_BP_FAT	GO:0051240~positive regulation of multicellular organismal process	5	14.2857	0.00313042	7042, 3570, 22914, 10892, 3717	35	244	13528	7.92037	0.961277	0.0307792	4.85485
GOTERM_BP_FAT	GO:0010627~regulation of protein kinase cascade	5	14.2857	0.00336679	7042, 3570, 10892, 5788, 3717	35	249	13528	7.76133	0.96972	0.0321563	5.21233
GOTERM_BP_FAT	GO:0032870~cellular response to hormone stimulus	4	11.4286	0.00444954	112, 894, 6256, 3717	35	133	13528	11.6245	0.990191	0.0394149	6.83374
GOTERM_BP_FAT	GO:0010604~positive regulation of macromolecule metabolic process	8	22.8571	0.00476342	7042, 3570, 1869, 7422, 894, 6256, 5788, 3717	35	857	13528	3.60807	0.992927	0.0414372	7.29889
GOTERM_BP_FAT	GO:0043410~positive regulation of MAPKKK cascade	3	8.57143	0.00643332	7042, 3570, 5788	35	48	13528	24.1571	0.99876	0.0529599	9.73723
GOTERM_BP_FAT	GO:0001932~regulation of protein amino acid phosphorylation	4	11.4286	0.00919545	3570, 894, 5788, 3717	35	173	13528	8.93675	0.999931	0.0700033	13.639
GOTERM_BP_FAT	GO:0050730~regulation of peptidyl-tyrosine phosphorylation	3	8.57143	0.0125916	3570, 5788, 3717	35	68	13528	17.0521	0.999998	0.0895896	18.2197
GOTERM_BP_FAT	GO:0048585~negative regulation of response to stimulus	3	8.57143	0.026029	7042, 3575, 5788	35	100	13528	11.5954	1	0.163689	34.205
GOTERM_BP_FAT	GO:0043408~regulation of MAPKKK cascade	3	8.57143	0.0305208	7042, 3570, 5788	35	109	13528	10.638	1	0.183034	38.8597
GOTERM_BP_FAT	GO:0031399~regulation of protein modification process	4	11.4286	0.0373449	3570, 894, 5788, 3717	35	295	13528	5.24087	1	0.215051	45.3446
GOTERM_BP_FAT	GO:0044092~negative regulation of molecular function	4	11.4286	0.0508148	7042, 112, 5788, 3717	35	334	13528	4.62891	1	0.276633	56.2987
GOTERM_BP_FAT	GO:0006913~nucleocytoplasmic transport	3	8.57143	0.0582918	7042, 10892, 3717	35	156	13528	7.43297	1	0.305263	61.4541
GOTERM_BP_FAT	GO:0051169~nuclear transport	3	8.57143	0.0596168	7042, 10892, 3717	35	158	13528	7.33888	1	0.309676	62.306
GOTERM_BP_FAT	GO:0032268~regulation of cellular protein metabolic process	4	11.4286	0.115239	3570, 894, 5788, 3717	35	474	13528	3.26172	1	0.494709	85.6788
GOTERM_BP_FAT	GO:0043086~negative regulation of catalytic activity	3	8.57143	0.153223	7042, 112, 5788	35	277	13528	4.18608	1	0.590836	92.8635
GOTERM_BP_FAT	GO:0007243~protein kinase cascade	3	8.57143	0.238053	10892, 5788, 3717	35	370	13528	3.1339	1	0.745545	98.664
GOTERM_BP_FAT	GO:0046907~intracellular transport	3	8.57143	0.496843	7042, 10892, 3717	35	657	13528	1.76491	1	0.959579	99.9982
Annotation Cluster 6	Enrichment Score: 2.4887121510525425
Category	Term	Count	%	PValue	Genes	List Total	Pop Hits	Pop Total	Fold Enrichment	Bonferroni	Benjamini	FDR
GOTERM_BP_FAT	GO:0048545~response to steroid hormone stimulus	6	17.1429	0.000108868	7042, 3570, 355, 894, 6256, 4982	35	192	13528	12.0786	0.106762	0.00262219	0.172665
GOTERM_BP_FAT	GO:0051384~response to glucocorticoid stimulus	3	8.57143	0.0163417	3570, 355, 6256	35	78	13528	14.8659	1	0.111886	23.0129
GOTERM_BP_FAT	GO:0031960~response to corticosteroid stimulus	3	8.57143	0.0192162	3570, 355, 6256	35	85	13528	13.6417	1	0.127117	26.5073
Annotation Cluster 7	Enrichment Score: 2.4673049646443794
Category	Term	Count	%	PValue	Genes	List Total	Pop Hits	Pop Total	Fold Enrichment	Bonferroni	Benjamini	FDR
GOTERM_BP_FAT	GO:0048584~positive regulation of response to stimulus	7	20	2.36287e-05	7042, 3570, 7422, 22914, 10892, 5788, 3717	35	236	13528	11.4644	0.0242055	0.000874735	0.037499
GOTERM_BP_FAT	GO:0008284~positive regulation of cell proliferation	8	22.8571	6.28401e-05	7042, 3570, 1021, 7422, 894, 2322, 5788, 3717	35	414	13528	7.46888	0.0630892	0.00180856	0.0996987
GOTERM_BP_FAT	GO:0030335~positive regulation of cell migration	5	14.2857	6.9809e-05	7042, 3570, 7422, 3383, 3717	35	89	13528	21.7143	0.0698361	0.0019033	0.110749
GOTERM_BP_FAT	GO:0009967~positive regulation of signal transduction	7	20	8.2164e-05	7042, 3570, 7422, 10892, 3932, 5788, 3717	35	295	13528	9.17153	0.0816784	0.00207608	0.130338
GOTERM_BP_FAT	GO:0040017~positive regulation of locomotion	5	14.2857	0.000101644	7042, 3570, 7422, 3383, 3717	35	98	13528	19.7201	0.100044	0.00250661	0.161216
GOTERM_BP_FAT	GO:0051272~positive regulation of cell motion	5	14.2857	0.000101644	7042, 3570, 7422, 3383, 3717	35	98	13528	19.7201	0.100044	0.00250661	0.161216
GOTERM_BP_FAT	GO:0010647~positive regulation of cell communication	7	20	0.000149556	7042, 3570, 7422, 10892, 3932, 5788, 3717	35	329	13528	8.22371	0.143671	0.00322606	0.237124
GOTERM_BP_FAT	GO:0042127~regulation of cell proliferation	9	25.7143	0.000593912	7042, 3570, 1021, 7422, 894, 2322, 6256, 5788, 3717	35	787	13528	4.42011	0.459937	0.00901893	0.938556
GOTERM_BP_FAT	GO:0002687~positive regulation of leukocyte migration	3	8.57143	0.000630729	3570, 7422, 3383	35	15	13528	77.3029	0.48018	0.00917278	0.996466
GOTERM_BP_FAT	GO:0010740~positive regulation of protein kinase cascade	5	14.2857	0.000778249	7042, 3570, 10892, 5788, 3717	35	167	13528	11.5723	0.553965	0.0102974	1.22818
GOTERM_BP_FAT	GO:0030334~regulation of cell migration	5	14.2857	0.00081367	7042, 3570, 7422, 3383, 3717	35	169	13528	11.4353	0.570064	0.010496	1.28374
GOTERM_BP_FAT	GO:0042325~regulation of phosphorylation	7	20	0.000957482	7042, 3570, 112, 10892, 894, 5788, 3717	35	466	13528	5.80601	0.629679	0.0121891	1.50903
GOTERM_BP_FAT	GO:0001817~regulation of cytokine production	5	14.2857	0.00105056	7042, 3570, 22914, 10892, 3717	35	181	13528	10.6772	0.663785	0.0132048	1.65457
GOTERM_BP_FAT	GO:0002685~regulation of leukocyte migration	3	8.57143	0.00113237	3570, 7422, 3383	35	20	13528	57.9771	0.691159	0.0140561	1.78233
GOTERM_BP_FAT	GO:0019220~regulation of phosphate metabolic process	7	20	0.0011776	7042, 3570, 112, 10892, 894, 5788, 3717	35	485	13528	5.57856	0.705329	0.0144411	1.85291
GOTERM_BP_FAT	GO:0051174~regulation of phosphorus metabolic process	7	20	0.0011776	7042, 3570, 112, 10892, 894, 5788, 3717	35	485	13528	5.57856	0.705329	0.0144411	1.85291
GOTERM_BP_FAT	GO:0040012~regulation of locomotion	5	14.2857	0.00130703	7042, 3570, 7422, 3383, 3717	35	192	13528	10.0655	0.742383	0.015647	2.05459
GOTERM_BP_FAT	GO:0051270~regulation of cell motion	5	14.2857	0.00133234	7042, 3570, 7422, 3383, 3717	35	193	13528	10.0133	0.749063	0.0157658	2.09397
GOTERM_BP_FAT	GO:0001819~positive regulation of cytokine production	4	11.4286	0.00146776	3570, 22914, 10892, 3717	35	90	13528	17.1784	0.781985	0.01716	2.30451
GOTERM_BP_FAT	GO:0051240~positive regulation of multicellular organismal process	5	14.2857	0.00313042	7042, 3570, 22914, 10892, 3717	35	244	13528	7.92037	0.961277	0.0307792	4.85485
GOTERM_BP_FAT	GO:0010627~regulation of protein kinase cascade	5	14.2857	0.00336679	7042, 3570, 10892, 5788, 3717	35	249	13528	7.76133	0.96972	0.0321563	5.21233
GOTERM_BP_FAT	GO:0010604~positive regulation of macromolecule metabolic process	8	22.8571	0.00476342	7042, 3570, 1869, 7422, 894, 6256, 5788, 3717	35	857	13528	3.60807	0.992927	0.0414372	7.29889
GOTERM_BP_FAT	GO:0030155~regulation of cell adhesion	4	11.4286	0.00483333	7042, 1021, 3383, 3717	35	137	13528	11.2851	0.993424	0.0416852	7.40219
GOTERM_BP_FAT	GO:0009891~positive regulation of biosynthetic process	7	20	0.0070543	7042, 1869, 7422, 22914, 6256, 3383, 3717	35	695	13528	3.89295	0.999352	0.0570385	10.6285
GOTERM_BP_FAT	GO:0051241~negative regulation of multicellular organismal process	4	11.4286	0.00794704	3570, 7422, 4982, 3717	35	164	13528	9.42718	0.999745	0.0625957	11.8955
GOTERM_BP_FAT	GO:0050900~leukocyte migration	3	8.57143	0.00897499	7042, 3570, 3383	35	57	13528	20.3429	0.999913	0.0688799	13.3334
GOTERM_BP_FAT	GO:0007167~enzyme linked receptor protein signaling pathway	5	14.2857	0.0102343	7042, 7422, 2322, 5829, 3717	35	342	13528	5.65079	0.999977	0.0765226	15.065
GOTERM_BP_FAT	GO:0032103~positive regulation of response to external stimulus	3	8.57143	0.0112133	3570, 7422, 3717	35	64	13528	18.1179	0.999992	0.0823915	16.3888
GOTERM_BP_FAT	GO:0006928~cell motion	5	14.2857	0.0302829	7042, 3570, 1235, 3383, 3717	35	475	13528	4.06857	1	0.182764	38.6211
GOTERM_BP_FAT	GO:0009611~response to wounding	5	14.2857	0.0426767	7042, 3570, 6363, 6256, 3717	35	530	13528	3.64636	1	0.23975	49.9567
GOTERM_BP_FAT	GO:0048666~neuron development	4	11.4286	0.0526934	7042, 7422, 6256, 3717	35	339	13528	4.56064	1	0.282629	57.6515
GOTERM_BP_FAT	GO:0006913~nucleocytoplasmic transport	3	8.57143	0.0582918	7042, 10892, 3717	35	156	13528	7.43297	1	0.305263	61.4541
GOTERM_BP_FAT	GO:0051169~nuclear transport	3	8.57143	0.0596168	7042, 10892, 3717	35	158	13528	7.33888	1	0.309676	62.306
GOTERM_BP_FAT	GO:0032101~regulation of response to external stimulus	3	8.57143	0.0602832	3570, 7422, 3717	35	159	13528	7.29272	1	0.311129	62.7278
GOTERM_BP_FAT	GO:0030182~neuron differentiation	4	11.4286	0.0964882	7042, 7422, 6256, 3717	35	438	13528	3.52981	1	0.440844	80.0224
GOTERM_BP_FAT	GO:0016477~cell migration	3	8.57143	0.152347	7042, 3570, 3383	35	276	13528	4.20124	1	0.590454	92.7454
GOTERM_BP_FAT	GO:0048870~cell motility	3	8.57143	0.179957	7042, 3570, 3383	35	307	13528	3.77701	1	0.653722	95.7112
GOTERM_BP_FAT	GO:0051674~localization of cell	3	8.57143	0.179957	7042, 3570, 3383	35	307	13528	3.77701	1	0.653722	95.7112
GOTERM_BP_FAT	GO:0046907~intracellular transport	3	8.57143	0.496843	7042, 10892, 3717	35	657	13528	1.76491	1	0.959579	99.9982
Annotation Cluster 8	Enrichment Score: 2.4532322887006828
Category	Term	Count	%	PValue	Genes	List Total	Pop Hits	Pop Total	Fold Enrichment	Bonferroni	Benjamini	FDR
GOTERM_BP_FAT	GO:0009725~response to hormone stimulus	8	22.8571	2.91898e-05	7042, 3570, 355, 112, 894, 6256, 4982, 3717	35	367	13528	8.42538	0.0298167	0.0010085	0.0463226
GOTERM_BP_FAT	GO:0009719~response to endogenous stimulus	8	22.8571	5.46838e-05	7042, 3570, 355, 112, 894, 6256, 4982, 3717	35	405	13528	7.63485	0.0551307	0.00161894	0.0867636
GOTERM_BP_FAT	GO:0008284~positive regulation of cell proliferation	8	22.8571	6.28401e-05	7042, 3570, 1021, 7422, 894, 2322, 5788, 3717	35	414	13528	7.46888	0.0630892	0.00180856	0.0996987
GOTERM_BP_FAT	GO:0048545~response to steroid hormone stimulus	6	17.1429	0.000108868	7042, 3570, 355, 894, 6256, 4982	35	192	13528	12.0786	0.106762	0.00262219	0.172665
GOTERM_BP_FAT	GO:0010033~response to organic substance	9	25.7143	0.000330053	7042, 3570, 355, 112, 10892, 894, 6256, 4982, 3717	35	721	13528	4.82473	0.28988	0.00559612	0.522606
GOTERM_BP_FAT	GO:0042127~regulation of cell proliferation	9	25.7143	0.000593912	7042, 3570, 1021, 7422, 894, 2322, 6256, 5788, 3717	35	787	13528	4.42011	0.459937	0.00901893	0.938556
GOTERM_BP_FAT	GO:0010740~positive regulation of protein kinase cascade	5	14.2857	0.000778249	7042, 3570, 10892, 5788, 3717	35	167	13528	11.5723	0.553965	0.0102974	1.22818
GOTERM_BP_FAT	GO:0042325~regulation of phosphorylation	7	20	0.000957482	7042, 3570, 112, 10892, 894, 5788, 3717	35	466	13528	5.80601	0.629679	0.0121891	1.50903
GOTERM_BP_FAT	GO:0019220~regulation of phosphate metabolic process	7	20	0.0011776	7042, 3570, 112, 10892, 894, 5788, 3717	35	485	13528	5.57856	0.705329	0.0144411	1.85291
GOTERM_BP_FAT	GO:0051174~regulation of phosphorus metabolic process	7	20	0.0011776	7042, 3570, 112, 10892, 894, 5788, 3717	35	485	13528	5.57856	0.705329	0.0144411	1.85291
GOTERM_BP_FAT	GO:0010627~regulation of protein kinase cascade	5	14.2857	0.00336679	7042, 3570, 10892, 5788, 3717	35	249	13528	7.76133	0.96972	0.0321563	5.21233
GOTERM_BP_FAT	GO:0010604~positive regulation of macromolecule metabolic process	8	22.8571	0.00476342	7042, 3570, 1869, 7422, 894, 6256, 5788, 3717	35	857	13528	3.60807	0.992927	0.0414372	7.29889
GOTERM_BP_FAT	GO:0043434~response to peptide hormone stimulus	4	11.4286	0.00668522	3570, 894, 6256, 3717	35	154	13528	10.0393	0.999047	0.0545512	10.0998
GOTERM_BP_FAT	GO:0001932~regulation of protein amino acid phosphorylation	4	11.4286	0.00919545	3570, 894, 5788, 3717	35	173	13528	8.93675	0.999931	0.0700033	13.639
GOTERM_BP_FAT	GO:0001934~positive regulation of protein amino acid phosphorylation	3	8.57143	0.0209475	3570, 894, 3717	35	89	13528	13.0286	1	0.13615	28.5398
GOTERM_BP_FAT	GO:0042327~positive regulation of phosphorylation	3	8.57143	0.0245976	3570, 894, 3717	35	97	13528	11.9541	1	0.156261	32.6533
GOTERM_BP_FAT	GO:0045937~positive regulation of phosphate metabolic process	3	8.57143	0.026029	3570, 894, 3717	35	100	13528	11.5954	1	0.163689	34.205
GOTERM_BP_FAT	GO:0010562~positive regulation of phosphorus metabolic process	3	8.57143	0.026029	3570, 894, 3717	35	100	13528	11.5954	1	0.163689	34.205
GOTERM_BP_FAT	GO:0031399~regulation of protein modification process	4	11.4286	0.0373449	3570, 894, 5788, 3717	35	295	13528	5.24087	1	0.215051	45.3446
GOTERM_BP_FAT	GO:0031401~positive regulation of protein modification process	3	8.57143	0.0799462	3570, 894, 3717	35	187	13528	6.20076	1	0.387951	73.3552
GOTERM_BP_FAT	GO:0032268~regulation of cellular protein metabolic process	4	11.4286	0.115239	3570, 894, 5788, 3717	35	474	13528	3.26172	1	0.494709	85.6788
GOTERM_BP_FAT	GO:0032270~positive regulation of cellular protein metabolic process	3	8.57143	0.115813	3570, 894, 3717	35	233	13528	4.97658	1	0.494684	85.8257
GOTERM_BP_FAT	GO:0051247~positive regulation of protein metabolic process	3	8.57143	0.124088	3570, 894, 3717	35	243	13528	4.77178	1	0.516614	87.7909
Annotation Cluster 9	Enrichment Score: 2.1844914572389618
Category	Term	Count	%	PValue	Genes	List Total	Pop Hits	Pop Total	Fold Enrichment	Bonferroni	Benjamini	FDR
GOTERM_BP_FAT	GO:0042330~taxis	5	14.2857	0.000662866	7042, 3570, 1235, 6363, 6375	35	160	13528	12.0786	0.497229	0.00937523	1.04699
GOTERM_BP_FAT	GO:0006935~chemotaxis	5	14.2857	0.000662866	7042, 3570, 1235, 6363, 6375	35	160	13528	12.0786	0.497229	0.00937523	1.04699
GOTERM_BP_FAT	GO:0007626~locomotory behavior	5	14.2857	0.0047336	7042, 3570, 1235, 6363, 6375	35	274	13528	7.05318	0.992704	0.0415302	7.25479
GOTERM_BP_FAT	GO:0007610~behavior	5	14.2857	0.0290817	7042, 3570, 1235, 6363, 6375	35	469	13528	4.12062	1	0.177113	37.4032
GOTERM_BP_FAT	GO:0006928~cell motion	5	14.2857	0.0302829	7042, 3570, 1235, 3383, 3717	35	475	13528	4.06857	1	0.182764	38.6211
GOTERM_BP_FAT	GO:0009611~response to wounding	5	14.2857	0.0426767	7042, 3570, 6363, 6256, 3717	35	530	13528	3.64636	1	0.23975	49.9567
Annotation Cluster 10	Enrichment Score: 1.8832001868755899
Category	Term	Count	%	PValue	Genes	List Total	Pop Hits	Pop Total	Fold Enrichment	Bonferroni	Benjamini	FDR
GOTERM_BP_FAT	GO:0051726~regulation of cell cycle	8	22.8571	1.50075e-05	7042, 8243, 1021, 1869, 894, 5788, 1870, 9700	35	331	13528	9.34174	0.0154424	0.000676418	0.0238185
GOTERM_BP_FAT	GO:0051301~cell division	6	17.1429	0.000789453	7042, 8243, 1021, 894, 10744, 9700	35	295	13528	7.86131	0.559122	0.0103134	1.24576
GOTERM_BP_FAT	GO:0000278~mitotic cell cycle	6	17.1429	0.00215692	8243, 1021, 1869, 894, 10744, 9700	35	370	13528	6.2678	0.89345	0.0235392	3.36928
GOTERM_BP_FAT	GO:0022402~cell cycle process	7	20	0.0025604	7042, 8243, 1021, 1869, 894, 10744, 9700	35	565	13528	4.78867	0.929949	0.0267633	3.98761
GOTERM_BP_FAT	GO:0007049~cell cycle	8	22.8571	0.00274237	7042, 8243, 1021, 1869, 894, 1870, 10744, 9700	35	776	13528	3.98468	0.942025	0.0278017	4.26528
GOTERM_BP_FAT	GO:0022403~cell cycle phase	6	17.1429	0.00350606	8243, 1021, 1869, 894, 10744, 9700	35	414	13528	5.60166	0.973805	0.0328624	5.42236
GOTERM_BP_FAT	GO:0045787~positive regulation of cell cycle	3	8.57143	0.00897499	7042, 894, 9700	35	57	13528	20.3429	0.999913	0.0688799	13.3334
GOTERM_BP_FAT	GO:0007059~chromosome segregation	3	8.57143	0.017549	8243, 10744, 9700	35	81	13528	14.3153	1	0.118167	24.4992
GOTERM_BP_FAT	GO:0051329~interphase of mitotic cell cycle	3	8.57143	0.0274937	1021, 1869, 894	35	103	13528	11.2577	1	0.170156	35.7581
GOTERM_BP_FAT	GO:0051325~interphase	3	8.57143	0.0289911	1021, 1869, 894	35	106	13528	10.9391	1	0.17763	37.3104
GOTERM_BP_FAT	GO:0000280~nuclear division	3	8.57143	0.105289	8243, 10744, 9700	35	220	13528	5.27065	1	0.467644	82.8973
GOTERM_BP_FAT	GO:0007067~mitosis	3	8.57143	0.105289	8243, 10744, 9700	35	220	13528	5.27065	1	0.467644	82.8973
GOTERM_BP_FAT	GO:0000087~M phase of mitotic cell cycle	3	8.57143	0.108498	8243, 10744, 9700	35	224	13528	5.17653	1	0.476524	83.8452
GOTERM_BP_FAT	GO:0048285~organelle fission	3	8.57143	0.112546	8243, 10744, 9700	35	229	13528	5.06351	1	0.48792	84.971
GOTERM_BP_FAT	GO:0000279~M phase	3	8.57143	0.200011	8243, 10744, 9700	35	329	13528	3.52445	1	0.689248	97.1049
GOTERM_BP_FAT	GO:0051276~chromosome organization	3	8.57143	0.345716	8243, 10744, 9700	35	485	13528	2.39081	1	0.87199	99.881
Annotation Cluster 11	Enrichment Score: 1.6515219319186407
Category	Term	Count	%	PValue	Genes	List Total	Pop Hits	Pop Total	Fold Enrichment	Bonferroni	Benjamini	FDR
GOTERM_BP_FAT	GO:0051091~positive regulation of transcription factor activity	3	8.57143	0.00990683	10892, 3383, 3717	35	60	13528	19.3257	0.999967	0.074692	14.6179
GOTERM_BP_FAT	GO:0043388~positive regulation of DNA binding	3	8.57143	0.0133072	10892, 3383, 3717	35	70	13528	16.5649	0.999999	0.0938279	19.1554
GOTERM_BP_FAT	GO:0051099~positive regulation of binding	3	8.57143	0.0163417	10892, 3383, 3717	35	78	13528	14.8659	1	0.111886	23.0129
GOTERM_BP_FAT	GO:0051090~regulation of transcription factor activity	3	8.57143	0.0274937	10892, 3383, 3717	35	103	13528	11.2577	1	0.170156	35.7581
GOTERM_BP_FAT	GO:0051101~regulation of DNA binding	3	8.57143	0.0369507	10892, 3383, 3717	35	121	13528	9.583	1	0.214167	44.9883
GOTERM_BP_FAT	GO:0051098~regulation of binding	3	8.57143	0.0563243	10892, 3383, 3717	35	153	13528	7.57871	1	0.297868	60.1558
Annotation Cluster 12	Enrichment Score: 1.5838916385506083
Category	Term	Count	%	PValue	Genes	List Total	Pop Hits	Pop Total	Fold Enrichment	Bonferroni	Benjamini	FDR
GOTERM_BP_FAT	GO:0050678~regulation of epithelial cell proliferation	4	11.4286	0.0007377	7042, 1021, 7422, 894	35	71	13528	21.7755	0.534795	0.00988944	1.16454
GOTERM_BP_FAT	GO:0022602~ovulation cycle process	3	8.57143	0.010551	7042, 7422, 894	35	62	13528	18.7023	0.999983	0.0782469	15.4954
GOTERM_BP_FAT	GO:0042698~ovulation cycle	3	8.57143	0.0122404	7042, 7422, 894	35	67	13528	17.3066	0.999997	0.0883942	17.7567
GOTERM_BP_FAT	GO:0048511~rhythmic process	3	8.57143	0.0409221	7042, 7422, 894	35	128	13528	9.05893	1	0.232181	48.4808
GOTERM_BP_FAT	GO:0032504~multicellular organism reproduction	4	11.4286	0.122335	7042, 7422, 894, 10744	35	487	13528	3.17466	1	0.51314	87.3973
GOTERM_BP_FAT	GO:0048609~reproductive process in a multicellular organism	4	11.4286	0.122335	7042, 7422, 894, 10744	35	487	13528	3.17466	1	0.51314	87.3973
GOTERM_BP_FAT	GO:0003006~reproductive developmental process	3	8.57143	0.140195	7042, 7422, 894	35	262	13528	4.42574	1	0.55961	90.9063
Annotation Cluster 13	Enrichment Score: 1.4542422443286611
Category	Term	Count	%	PValue	Genes	List Total	Pop Hits	Pop Total	Fold Enrichment	Bonferroni	Benjamini	FDR
GOTERM_BP_FAT	GO:0000902~cell morphogenesis	5	14.2857	0.0117309	7042, 917, 6256, 3575, 3717	35	356	13528	5.42857	0.999995	0.0854471	17.0808
GOTERM_BP_FAT	GO:0008285~negative regulation of cell proliferation	5	14.2857	0.0122979	7042, 1021, 2322, 6256, 3717	35	361	13528	5.35338	0.999997	0.0881838	17.8328
GOTERM_BP_FAT	GO:0032989~cellular component morphogenesis	5	14.2857	0.0169074	7042, 917, 6256, 3575, 3717	35	397	13528	4.86794	1	0.114808	23.7127
GOTERM_BP_FAT	GO:0009611~response to wounding	5	14.2857	0.0426767	7042, 3570, 6363, 6256, 3717	35	530	13528	3.64636	1	0.23975	49.9567
GOTERM_BP_FAT	GO:0048666~neuron development	4	11.4286	0.0526934	7042, 7422, 6256, 3717	35	339	13528	4.56064	1	0.282629	57.6515
GOTERM_BP_FAT	GO:0030182~neuron differentiation	4	11.4286	0.0964882	7042, 7422, 6256, 3717	35	438	13528	3.52981	1	0.440844	80.0224
GOTERM_BP_FAT	GO:0000904~cell morphogenesis involved in differentiation	3	8.57143	0.124923	7042, 6256, 3717	35	244	13528	4.75222	1	0.517282	87.9745
Annotation Cluster 14	Enrichment Score: 1.236021169614367
Category	Term	Count	%	PValue	Genes	List Total	Pop Hits	Pop Total	Fold Enrichment	Bonferroni	Benjamini	FDR
GOTERM_BP_FAT	GO:0070271~protein complex biogenesis	5	14.2857	0.0367321	355, 10892, 917, 5829, 1870	35	505	13528	3.82687	1	0.214195	44.7898
GOTERM_BP_FAT	GO:0006461~protein complex assembly	5	14.2857	0.0367321	355, 10892, 917, 5829, 1870	35	505	13528	3.82687	1	0.214195	44.7898
GOTERM_BP_FAT	GO:0065003~macromolecular complex assembly	5	14.2857	0.0837372	355, 10892, 917, 5829, 1870	35	665	13528	2.90612	1	0.40092	75.0455
GOTERM_BP_FAT	GO:0043933~macromolecular complex subunit organization	5	14.2857	0.100671	355, 10892, 917, 5829, 1870	35	710	13528	2.72193	1	0.453693	81.441
Annotation Cluster 15	Enrichment Score: 1.0765206062526556
Category	Term	Count	%	PValue	Genes	List Total	Pop Hits	Pop Total	Fold Enrichment	Bonferroni	Benjamini	FDR
GOTERM_BP_FAT	GO:0008283~cell proliferation	7	20	0.000676319	7042, 1869, 7422, 10892, 6256, 3575, 5788	35	436	13528	6.2055	0.504199	0.00943601	1.06813
GOTERM_BP_FAT	GO:0045429~positive regulation of nitric oxide biosynthetic process	3	8.57143	0.00124959	22914, 3383, 3717	35	21	13528	55.2163	0.726551	0.0151388	1.96514
GOTERM_BP_FAT	GO:0045428~regulation of nitric oxide biosynthetic process	3	8.57143	0.00206898	22914, 3383, 3717	35	27	13528	42.946	0.883254	0.0228295	3.23402
GOTERM_BP_FAT	GO:0051173~positive regulation of nitrogen compound metabolic process	7	20	0.00488664	1869, 7422, 22914, 6256, 5788, 3383, 3717	35	644	13528	4.20124	0.993779	0.0417897	7.4809
GOTERM_BP_FAT	GO:0009891~positive regulation of biosynthetic process	7	20	0.0070543	7042, 1869, 7422, 22914, 6256, 3383, 3717	35	695	13528	3.89295	0.999352	0.0570385	10.6285
GOTERM_BP_FAT	GO:0031328~positive regulation of cellular biosynthetic process	6	17.1429	0.0270097	1869, 7422, 22914, 6256, 3383, 3717	35	685	13528	3.38553	1	0.168379	35.2488
GOTERM_BP_FAT	GO:0048666~neuron development	4	11.4286	0.0526934	7042, 7422, 6256, 3717	35	339	13528	4.56064	1	0.282629	57.6515
GOTERM_BP_FAT	GO:0030182~neuron differentiation	4	11.4286	0.0964882	7042, 7422, 6256, 3717	35	438	13528	3.52981	1	0.440844	80.0224
GOTERM_BP_FAT	GO:0045935~positive regulation of nucleobase, nucleoside, nucleotide and nucleic acid metabolic process	4	11.4286	0.205623	1869, 7422, 6256, 5788	35	624	13528	2.47766	1	0.698677	97.411
GOTERM_BP_FAT	GO:0010557~positive regulation of macromolecule biosynthetic process	4	11.4286	0.22546	7042, 1869, 7422, 6256	35	654	13528	2.364	1	0.730606	98.267
GOTERM_BP_FAT	GO:0045944~positive regulation of transcription from RNA polymerase II promoter	3	8.57143	0.238988	1869, 7422, 6256	35	371	13528	3.12545	1	0.745428	98.6898
GOTERM_BP_FAT	GO:0045893~positive regulation of transcription, DNA-dependent	3	8.57143	0.3383	1869, 7422, 6256	35	477	13528	2.43091	1	0.867333	99.8576
GOTERM_BP_FAT	GO:0051254~positive regulation of RNA metabolic process	3	8.57143	0.342011	1869, 7422, 6256	35	481	13528	2.41069	1	0.869686	99.8698
GOTERM_BP_FAT	GO:0045941~positive regulation of transcription	3	8.57143	0.417404	1869, 7422, 6256	35	564	13528	2.05593	1	0.923461	99.9811
GOTERM_BP_FAT	GO:0010628~positive regulation of gene expression	3	8.57143	0.432376	1869, 7422, 6256	35	581	13528	1.99577	1	0.9307	99.9875
GOTERM_BP_FAT	GO:0045449~regulation of transcription	8	22.8571	0.488309	1869, 1235, 7422, 10892, 6256, 3383, 1870, 3717	35	2601	13528	1.18882	1	0.95689	99.9976
GOTERM_BP_FAT	GO:0006357~regulation of transcription from RNA polymerase II promoter	3	8.57143	0.552213	1869, 7422, 6256	35	727	13528	1.59497	1	0.974942	99.9997
GOTERM_BP_FAT	GO:0006350~transcription	5	14.2857	0.796213	1869, 1235, 6256, 1870, 10744	35	2101	13528	0.919834	1	0.999256	100
GOTERM_BP_FAT	GO:0006355~regulation of transcription, DNA-dependent	4	11.4286	0.841166	1869, 7422, 6256, 1870	35	1773	13528	0.872001	1	0.99975	100
GOTERM_BP_FAT	GO:0051252~regulation of RNA metabolic process	4	11.4286	0.85252	1869, 7422, 6256, 1870	35	1813	13528	0.852762	1	0.999815	100
Annotation Cluster 16	Enrichment Score: 1.0453211022553845
Category	Term	Count	%	PValue	Genes	List Total	Pop Hits	Pop Total	Fold Enrichment	Bonferroni	Benjamini	FDR
GOTERM_BP_FAT	GO:0000902~cell morphogenesis	5	14.2857	0.0117309	7042, 917, 6256, 3575, 3717	35	356	13528	5.42857	0.999995	0.0854471	17.0808
GOTERM_BP_FAT	GO:0032989~cellular component morphogenesis	5	14.2857	0.0169074	7042, 917, 6256, 3575, 3717	35	397	13528	4.86794	1	0.114808	23.7127
GOTERM_BP_FAT	GO:0040007~growth	3	8.57143	0.077025	7042, 6256, 3575	35	183	13528	6.3363	1	0.378093	71.9802
GOTERM_BP_FAT	GO:0015031~protein transport	4	11.4286	0.299565	7042, 5579, 917, 3717	35	762	13528	2.02895	1	0.829094	99.6488
GOTERM_BP_FAT	GO:0045184~establishment of protein localization	4	11.4286	0.30446	7042, 5579, 917, 3717	35	769	13528	2.01048	1	0.833516	99.6858
GOTERM_BP_FAT	GO:0008104~protein localization	4	11.4286	0.38372	7042, 5579, 917, 3717	35	882	13528	1.7529	1	0.903162	99.954
